# Supplementary material for: Bovine Serum Albumin Effect on Collapsing PNIPAM Chains in Aqueous Solutions: Spin Label and Spin Probe Study
Source: Polymers (Basel). 2024 May 9;16(10):1335. doi: 10.3390/polym16101335 (PMC11124808; doi:10.3390/polym16101335)
Supplement: Supplementary file 1 [file polymers-16-01335-s001.zip]

Archive with 1 entries (1 files):
- polymers-2964620-supplementary.pdf
